# Supplementary material for: Establishing haptic texture attribute space and predicting haptic attributes from image features using 1D-CNN
Source: Sci Rep. 2023 Jul 19;13:11684. doi: 10.1038/s41598-023-38929-6 (PMC10356925; doi:10.1038/s41598-023-38929-6)
Supplement: Supplementary file 1 — Supplementary Information 2. [file 41598_2023_38929_MOESM1_ESM.zip]

Archive with 100 entries (100 files):
- 1.jpg
- 10.JPG
- 100.JPG
- 11.jpg
- 12.JPG
- 13.jpg
- 14.jpg
- 15.jpg
- 16.jpg
- 17.jpg
- 18.jpg
- 19.jpg
- 2.jpg
- 20.JPG
- 21.jpg
- 22.jpg
- 23.jpg
- 24.jpg
- 25.jpg
- 26.jpg
- 27.jpg
- 28.jpg
- 29.jpg
- 3.jpg
- 30.jpg
- 31.jpg
- 32.jpg
- 33.jpg
- 34.jpg
- 35.jpg
- 36.JPG
- 37.jpg
- 38.jpg
- 39.jpg
- 4.jpg
- 40.jpg
- 41.jpg
- 42.jpg
- 43.jpg
- 44.jpg
- 45.jpg
- 46.jpg
- 47.jpg
- 48.jpg
- 49.jpg
- 5.jpg
- 50.jpg
- 51.jpg
- 52.jpg
- 53.jpg
- 54.jpg
- 55.jpg
- 56.jpg
- 57.jpg
- 58.jpg
- 59.jpg
- 6.jpg
- 60.jpg
- 61.jpg
- 62.jpg
- 63.jpg
- 64.jpg
- 65.jpg
- 66.JPG
- 67.JPG
- 68.JPG
- 69.JPG
- 7.jpg
- 70.jpg
- 71.jpg
- 72.jpg
- 73.JPG
- 74.jpg
- 75.jpg
- 76.jpg
- 77.jpg
- 78.jpg
- 79.jpg
- 8.jpg
- 80.JPG
- 81.JPG
- 82.JPG
- 83.jpg
- 84.jpg
- 85.jpg
- 86.jpg
- 87.jpg
- 88.jpg
- 89.jpg
- 9.JPG
- 90.jpg
- 91.jpg
- 92.jpg
- 93.jpg
- 94.jpg
- 95.jpg
- 96.jpg
- 97.JPG
- 98.JPG
- 99.JPG
