# Supplementary material for: Establishing haptic texture attribute space and predicting haptic attributes from image features using 1D-CNN
Source: Sci Rep. 2023 Jul 19;13:11684. doi: 10.1038/s41598-023-38929-6 (PMC10356925; doi:10.1038/s41598-023-38929-6)
Supplement: Supplementary file 2 — Supplementary Information 1. [file 41598_2023_38929_MOESM2_ESM.zip]

Archive with 2 entries (2 files):
- ParticipantData.csv
- PredictedData.csv
