# Supplementary material for: Establishing haptic texture attribute space and predicting haptic attributes from image features using 1D-CNN
Source: Sci Rep. 2023 Jul 19;13:11684. doi: 10.1038/s41598-023-38929-6 (PMC10356925; doi:10.1038/s41598-023-38929-6)
Supplement: Supplementary file 2 — Supplementary Information 1. [file 41598_2023_38929_MOESM2_ESM.zip › ParticipantData.csv]

0.89177	-42.009	-3.5671	-23.181
-8.1073	-28.098	-1.6284	-14.038
-9.8173	-35.364	3.204	-21.136
-14.419	-3.1633	-5.9299	-15.983
23.527	-35.929	14.229	-26.179
-9.1757	15.053	-5.7704	-23.852
-10.748	-22.917	-10.126	-22.045
-21.306	38.388	-23.047	-17.421
-7.8554	-3.6321	-3.9968	-17.09
-22.11	-33.341	-3.6365	-22.389
23.148	-31.96	27.922	-25.682
20.136	-40.269	20.7	-22.029
2.1927	-8.2019	6.9745	-14.415
43.588	-42.755	30.839	-32.476
45.501	-44.356	28.843	-35.747
27.68	-44.445	16.91	-18.832
35.732	-40.933	-16.218	-26.565
44.03	-41.863	-3.2143	-13.026
42.336	-44.526	38.075	-39.975
42.136	-43.962	18.597	-30.848
-12.058	15.109	-9.0291	-16.828
24.437	-40.259	16.014	-2.1064
-5.0378	-32.863	1.1668	-2.6563
0.42849	-28.204	-10.613	-8.3764
19.089	-27.705	-14.795	-13.371
35.611	-30.674	15.62	-17.753
-3.0876	-20.47	1.5444	-17.808
18.059	-33.902	1.0014	-15.657
-16.587	-26.828	3.4628	-12.662
19.323	-30.356	6.6448	-24.748
32.919	-37.488	-2.1622	-33.679
-2.9099	4.4371	14.438	20.374
-7.4567	8.7647	-8.1786	7.2028
-4.8891	-24.56	-12.841	-15.678
-7.3638	-32.591	-7.6023	-0.97039
-10.399	-38.93	-17.609	9.5229
36.894	-43.473	-11.866	-2.7556
34.917	-43.161	-18.123	13.713
39.539	-42.182	25.941	2.7637
41.86	-44.607	0.60364	0.13922
25.585	-34.976	-7.6213	9.6781
24.399	25.984	12.142	15.044
-28.859	13.874	-14.4	13.265
-2.853	-35.633	3.151	2.8932
-0.31765	-3.0288	-6.4977	3.9243
-18.212	-16.525	-5.9619	12.718
-3.5958	-14.437	-5.2422	9.2328
0.26881	-33.449	-12.066	11.451
-18.724	-9.2535	-7.4856	18.951
-11.605	2.6559	-16.055	3.8558
-12.384	16.827	-6.0669	27.708
-11.637	5.2664	-10.883	22.982
-6.505	-16.334	-0.22384	10.684
-34.12	3.4905	-13.433	19.706
-14.2	-9.8766	-9.8806	-1.9304
30.386	-31.555	-37.058	10.774
-15.589	5.2416	-11.951	15.885
-0.8349	-37.562	-7.6345	24.452
-11.033	4.8775	-19.051	14.059
18.569	-25.21	10.702	9.7927
-6.0986	-23.855	-14.61	9.4683
-28.417	-8.2044	-22.901	26.648
-18.541	7.831	-15.355	20.213
-26.638	20.134	-6.83	2.8551
-20.64	1.4264	-10.162	13.198
-25.181	0.45383	-21.407	23.378
-16.023	15.65	-19.292	22.476
-12.173	-29.616	-4.7408	1.435
-17.26	-6.8483	-13.415	16.917
-24.224	-9.2828	-5.0995	30.977
-19.263	-34.245	-21.247	29.144
-25.701	-28.461	-7.3864	27.697
-23.757	-24.128	-14.21	34.726
-33.247	8.7327	-28.066	-25.932
-20.571	-1.158	-27.194	-35.303
-11.899	1.2969	-23.694	-18.91
-37.779	21	-41.789	-36.868
-18.848	-15.141	-34.381	-33.06
-32.218	-7.1163	-23.466	-11.312
-10.3	-16.406	-23.362	-24.644
-38.041	4.6064	-36.301	-37.569
9.0038	35.409	-23.581	-39.578
-34.325	16.944	-15.734	-30.633
-16.787	18.307	-29.931	9.8377
-25.357	28.137	-15.796	19.781
-30.461	20.738	-15.047	14.823
-15.373	18.729	-12.634	18.641
-8.2662	24.505	6.0591	-21.513
-18.097	28.268	-20.196	26.797
-8.3616	36.435	-32.435	-28.15
-26.83	38.58	-26.002	-38.252
-17.674	36.451	-29.27	-1.9994
-15.487	39.165	-17.255	-36.53
-20.837	41.412	-39.336	-19.806
-25.668	38.724	-23.595	-37.441
-22.703	44.528	-28.507	-37.764
-36.514	32.138	-38.07	-39.547
-18.473	32.432	-26.194	-28.451
-25.419	37.335	-32.049	-33.506
-25.348	32.962	-19.832	6.9873
