# Supplementary material for: Establishing haptic texture attribute space and predicting haptic attributes from image features using 1D-CNN
Source: Sci Rep. 2023 Jul 19;13:11684. doi: 10.1038/s41598-023-38929-6 (PMC10356925; doi:10.1038/s41598-023-38929-6)
Supplement: Supplementary file 2 — Supplementary Information 1. [file 41598_2023_38929_MOESM2_ESM.zip › PredictedData.csv]

-1.4412	-23.457	0.62673	-11.298
1.7673	-31.753	4.2125	-9.7014
-2.3383	-23.273	-2.0957	-17.239
-9.1679	0.56061	-2.5479	-10.129
19.901	-27.655	9.2996	-25.82
-6.2764	8.7452	-8.1268	-21.806
-10.34	-21.456	-5.345	-6.5644
-19.754	35.085	-18.945	-15.855
-17.725	-0.92956	-11.867	-16.378
-15.006	-28.85	-9.0503	-18.511
22.405	-29.519	20.24	-19.454
0.25776	-43.74	17.693	-20.624
-0.66338	-10.722	1.3061	-9.3033
21.904	-42.953	26.398	-24.107
45.037	-38.239	29.26	-34.241
31.338	-34.831	17.225	-12.615
1.0637	-40.328	-22.114	-9.6935
40.672	-43.251	1.1342	-12.484
38.635	-26.095	-6.2173	-34.978
42.084	-43.744	17.671	-24.342
-9.3711	9.6469	-28.827	-17.883
29.212	-35.325	18.407	-5.5794
-17.768	-30.96	2.8765	-16.04
-7.3614	-31.646	-1.1752	-3.7184
11.113	-27.286	-9.9707	-10.427
-13.838	-27.638	-10.09	-12.085
-0.66547	-37.646	-5.8231	-16.781
10.192	-33.125	20.977	-11.89
-36.123	-27.993	4.9734	-9.7411
4.4512	-45.538	15.277	-22.4
14.255	-36.016	10.313	-19.432
-4.0773	-4.0314	11.266	23.456
-2.8441	21.607	-1.4693	8.0491
-26.154	-45.941	-10.298	-12.932
0.20126	-14.717	5.1313	-0.78262
-7.6283	-35.606	-41.569	12.549
37.31	-41.382	-6.1232	-1.9862
26.375	-41.462	-13.129	15.346
-23.113	-38.796	14.416	2.8729
35.43	-44.022	12.187	1.8862
25.108	-40.544	8.7238	9.5086
22.22	22.65	16.047	11.431
-37.711	-37.067	-41.146	12.045
-8.5865	-34.185	3.6514	6.2715
-30.298	-27.131	-24.247	5.1654
-25.929	-32.361	-4.9744	14.73
-4.7329	-18.731	-7.3273	12.251
-3.7883	-32.53	-7.6891	13.071
-23.572	-12.049	-32.21	16.036
-9.9093	10.215	-9.4817	6.678
-14.302	22.466	-5.6598	17.318
-10.066	-3.2194	-11.35	27.773
0.59199	-16.237	-6.0423	11.198
-21.49	-2.4949	-4.5679	18.639
-22.946	-45.841	-12.01	4.0648
-6.3472	-39.795	-22.295	-17.896
-12.156	5.8472	-5.0172	16.24
-2.2704	-38.277	-30.324	27.934
-6.828	6.959	-37.603	-25.079
20.432	-43.249	6.0061	10.618
-36.661	-14.659	-13.795	8.5337
-24.51	4.2378	-18.676	23.428
-38.203	12.243	-14.039	10.151
-26.037	10.639	-23.072	-34.801
-23.064	-1.2709	-11.444	11.574
-25.37	10.362	-23.045	15.223
-18.578	-30.342	-27.458	23.23
-28.978	-25.161	-7.0554	-8.9195
-15.112	-13.41	-22.023	14.225
-20.816	-8.3558	-1.3935	36.584
-15.095	-23.237	-15.193	31.297
-15.628	-28.527	-9.9035	31.583
-17.525	-22.365	-27.191	37.272
-42.062	3.4087	-27.378	-25.577
-23.833	0.91322	-27.665	-34.12
-7.6035	-46.257	-13.721	-15.051
-40.122	2.6431	-39.41	-33.897
-19.219	-19.354	-25.199	-31.369
-28.912	-4.6543	-24.362	-11.852
-3.7359	-23.761	-27.069	-22.52
-36.781	0.63998	-36.759	-35.244
-29.262	-30.273	-27.464	-39.745
-31.43	11.386	-13.542	-25.229
-20.333	18.974	-28.678	4.6384
-29.955	26.412	-12.164	16.46
-28.878	24.935	-11.596	-7.8313
-33.273	19.684	-9.6692	-8.5618
-36.417	-30.744	3.5281	-16.649
-23.07	22.87	3.0595	21.717
-8.3576	41.635	-33.732	-24.204
-26.82	32.755	-22.402	-36.19
-13.108	33.847	-39.133	-2.3086
-19.47	10.531	-14.956	-27.153
-25.808	39.866	-44.009	-16.321
-25.199	37.212	-14.186	-33.598
-23.683	42.758	-22.86	-34.424
-32.235	25.554	-27.965	-35.034
-22.588	32.27	-21.337	-24.272
-27.484	38.452	-39.435	-31.203
-25.375	36.409	-20.377	2.084
